# Supplementary material for: Anti-Inflammatory Effects of Idebenone Attenuate LPS-Induced Systemic Inflammatory Diseases by Suppressing NF-κB Activation
Source: Antioxidants (Basel). 2024 Jan 25;13(2):151. doi: 10.3390/antiox13020151 (PMC10885939; doi:10.3390/antiox13020151)
Supplement: Supplementary file 1 [file antioxidants-13-00151-s001.zip]

Archive with 1 entries (1 files):
- antioxidants-2823483-supplementary.pdf
